# Supplementary material for: Results from Genetic Studies in Patients Affected with Craniosynostosis: Clinical and Molecular Aspects
Source: Front Mol Biosci. 2022 Apr 28;9:865494. doi: 10.3389/fmolb.2022.865494 (PMC9112228; doi:10.3389/fmolb.2022.865494)
Supplement: Supplementary file 1 [file Table2.xlsx]

## Sheet: Supplementary Table 2
Supplementary Table 2 List of Human Phenotype Ontology (HPO) terms used in Tier 2 (custom genes panel)
sample	term
K1122	HP:0004442
K1122	HP:0004440
K1122	HP:0000316
K1122	HP:0002308
K949	HP:0011315
K949	HP:0000243
11035	HP:0012368
11035	HP:0011220
11035	HP:0008499
11035	HP:0010055
28121	HP:0004442
28121	HP:0001263
28121	HP:0025356
15504	HP:0011315
15504	HP:0001655
6505	HP:0011315
6505	HP:0001629
2285L	HP:0001363
2285L	HP:0001622
26694	HP:0011315
26694	HP:0002079
26694	HP:0001655
26694	HP:0012368
K704	HP:0011330
K704	HP:0000243
K704	HP:0009942
K677III	HP:0000243
K677III	HP:0011330
K677III	HP:0001792
K677III	HP:0009882
K677III	HP:0001263
K677III	HP:0025356
22457	HP:0011330
22457	HP:0011995
22457	HP:0041092
13677	HP:0011330
13677	HP:0002079
13429	HP:0011315
13429	HP:0002308
13429	HP:0001290
13429	HP:0001263
K960	HP:0004440
4753	HP:0011318
K939	HP:0011315
K939	HP:0001357
K1144	HP:0001363
K1222	HP:0011315
K1222	HP:0001290
K1222	HP:0001252
K731	HP:0011330
K731	HP:0000243
K731	HP:0004691
10472	HP:0004442
K662	HP:0004442
8841	HP:0004440
8841	HP:0002334
8841	HP:0000750
K970	HP:0011330
K970	HP:0000243
K970	HP:0001263
K970	HP:0025356
K970	HP:0002079
12821	HP:0011315
12821	HP:0001357
3475	HP:0004442
3475	HP:0000202
3475	HP:0000023
2157L	HP:0011330
2157L	HP:0000717
2157L	HP:0000023
2157L	HP:0001622
7691	HP:0000243
7691	HP:0001770
7691	HP:0002032
7691	HP:0002575
7691	HP:0001655
9955	HP:0004442
9955	HP:0000347
9955	HP:0004691
K1149	HP:0002676
K1149	HP:0001363
K1172	HP:0000158
K1172	HP:0002678
K1172	HP:0002648
K1172	HP:0000175
K1172	HP:0000821
K1172	HP:0001249
15781	HP:0001357
15781	HP:0011315
15781	HP:0000572
15781	HP:0008056
K1143	HP:0004442
K1143	HP:0001290
K1143	HP:0001252
13192	HP:0011315
13192	HP:0009799
13192	HP:0001655
14163	HP:0001249
14163	HP:0000717
14163	HP:0002487
14163	HP:0030749
13361	HP:0011315
1113L	HP:0011318
1113L	HP:0001357
1113L	HP:0000384
10219II	HP:0011324
10219II	HP:0000592
10219II	HP:0001655
10219II	HP:0001643
10219II	HP:0000252
K891	HP:0011330
K891	HP:0004442
K891	HP:0001263
K891	HP:0025356
K891	HP:0001629
K891	HP:0030749
2160L	HP:0004442
2160L	HP:0011330
2160L	HP:0001622
2160L	HP:0001249
2160L	HP:0000717
2160L	HP:0001643
2160L	HP:0007018
3657	HP:0000243
3657	HP:0011330
K1197	HP:0011315
K1197	HP:0001290
K1197	HP:0002678
K940	HP:0011315
K940	HP:0001357
K1071	HP:0004440
K1148	HP:0004442
K1148	HP:0011315
19875	HP:0000243
19875	HP:0011330
19875	HP:0001263
19875	HP:0025356
19875	HP:0001252
6544	HP:0011330
6544	HP:0001263
6544	HP:0025356
6544	HP:0000365
6544	HP:0000028
6544	HP:0001840
6544	HP:0001629
6544	HP:0001655
6544	HP:0001643
6544	HP:0001642
12701	HP:0001363
K1035	HP:0011315
K1035	HP:0000564
K1035	HP:0030749
K706	HP:0001631
K706	HP:0011330
K706	HP:0000243
K706	HP:0011342
K959	HP:0011315
11204	HP:0000268
11204	HP:0004440
11204	HP:0000316
11204	HP:0000218
K915	HP:0000243
K915	HP:0011330
14683	HP:0011315
370L	HP:0000243
370L	HP:0011330
370L	HP:0001263
370L	HP:0025356
370L	HP:0003155
15272	HP:0011318
15272	HP:0009891
15272	HP:0010669
15272	HP:0002060
15272	HP:0001655
K1167	HP:0004442
K1167	HP:0004443
K734	HP:0011330
K734	HP:0000243
30082	HP:0011330
30082	HP:0000243
K826	HP:0011330
K826	HP:0000243
12704	HP:0011318
K1194	HP:0011330
K1194	HP:0000243
K774	HP:0011330
K774	HP:0001263
K774	HP:0025356
K774	HP:0000243
K950	HP:0011315
K950	HP:0000243
K853	HP:0011315
K997	HP:0004443
K997	HP:0011318
K1153	HP:0011330
K1153	HP:0000243
K1153	HP:0001263
K1153	HP:0025356
22035	HP:0005458
22035	HP:0000520
22035	HP:0011220
22035	HP:0002678
22035	HP:0002648
1253L	HP:0011315
7894	HP:0001631
K1204	HP:0004442
12695	HP:0011315
K1111	HP:0001999
K1111	HP:0004442
K1111	HP:0001007
K1111	HP:0011332
K1111	HP:0000175
15158	HP:0011330
15158	HP:0000308
15158	HP:0001290
15158	HP:0001537
15158	HP:0000243
19834	HP:0004442
19834	HP:0000218
19834	HP:0002190
15391	HP:0000243
15391	HP:0011330
12932	HP:0004440
12932	HP:0000800
10648	HP:0011318
10648	HP:0004442
17769	HP:0004442
17769	HP:0000069
17769	HP:0010957
17769	HP:0000126
K709	HP:0011330
K709	HP:0000243
10679	HP:0004443
10679	HP:0004442
K926	HP:0004442
11846	HP:0004442
11846	HP:0011330
11846	HP:0001655
