# Supplementary material for: Results from Genetic Studies in Patients Affected with Craniosynostosis: Clinical and Molecular Aspects
Source: Front Mol Biosci. 2022 Apr 28;9:865494. doi: 10.3389/fmolb.2022.865494 (PMC9112228; doi:10.3389/fmolb.2022.865494)
Supplement: Supplementary file 3 [file Table3.xlsx]

## Sheet: Supplementary Table 3
Supplementary Table 3 Summary of clinical data and results of genetic studies in 166 patients with craniosynostosis. (-) absent, (+) present, N/A - not applicable, array CGH - array comparative genomic hybridization, NGS - next-generation sequencing, Ht - heterozygosity, ch - compound heterozygosity
								Tier 1		Tier 2		Tier 3
	Sample no.	sex	single (S)/ multiple (M)	sporadic (S)/ familial (F)	isolated (I)/ syndromic (S)	affected suture (CU, CB, LU, LB, M, S, P)	additional clinical features	karyotyping	PCR & Sanger sequencing	array CGH	genes panel NGS	ES	variant occurrence
1	10226	F	M	F	I	acrocephaly	Foramina parietalia, facial dysmorphism	-	TWIST1 NM_000474.4 c.455C>T p.Ala152Val	-	-	-	ht
2	10228	F	S	F	I	CB	Foramina parietalia, facial dysmorphism	-	TWIST1 NM_000474.4 c.455C>T p.Ala152Val	-	-	-	ht
3	12544	F	S	S	I	CU	Facial dysmorphism	-	FGFR3 NM_000142.5 c.749C>G p.Pro250Arg	-	-	-	ht
4	14289	F	M	S	S	CB, LB, S	Heart defect (FoA/ASD2), hypothyroidism, facial asymmetry	+	TWIST1 NM_000474.4 c.152G>T p.Gly51Val	-	-	-	ht
5	14348	M	M	S	I	CB, S	Hydrocephaly, hyperopia, broad halluces	-	FGFR2 NM_000141 c.1025G>A p.Cys342Tyr	-	-	-	ht
6	14619	F	M	F	I	M, S	Heart defect (FoA), high-arched palatate	-	FGFR2 NM_000141 c.1025G>T p.Cys342Phe	-	-	-	ht
7	15217	F	M	F	I	CB	Facial assymmetry	-	FGFR3 NM_000142.5 c.749C>G p.Pro250Arg	-	-	-	ht
8	17298	F	M	F	I	C, S, L	Facial assymmetry, hypolasia of falx cerebri	+	TWIST1 NM_000474.4 c.279_280insGGCGGCC (p.Ser94GlyfsTer146)		-	-	ht
9	K783	M	M	F	I	CB, M	Facial assymetry, abnormal ventricles, hypolasia of falx cerebri	+	TWIST1 NM_000474.4 c.279_280insGGCGGCC (p.Ser94GlyfsTer146)		-	-	ht
10	K741	M	S	S	I	CU	Facial assymmetry	-	FGFR3 NM_000142.5 p.Pro250Arg	-	-	-	ht
11	K819	F	M	S	I	CU, S	Facial assymmetry, hypotonia	-	FGFR3 NM_000142.5 c.749C>G p.Pro250Arg	-	-	-	ht
12	K843	F	M	S	S	CB, S	Feet syndactyly 2-3	-	FGFR2 NM_000141.4 c.866A>C p.Gln289Pro	-	-	-	ht
13	K1302	M	S	S	S	CU	Hand syndactyly 2-3, broad thumbs, unilateral hearing loss, exophtalmos	-	TWIST1 NM_000474.4 c.368C>A p.Ser123Ter	-	-	-	ht
14	K1297	M	M	S	S	CB, S	Facial dysmorphism, high-arched palate	+	FGFR2 NM_000141.4 c.1061C>G p.Ser354Cys	-	-	-	ht
15	K1266	F	S	S	I	CU	Facial assymetry, hypotonia, speech delay	-	FGFR3 NM_000142.5 c.749C>G p.Pro250Arg	-	-	-	ht
16	K1233	M	S	S	I	CU	Facial assymetry	-	TWIST1 NM_000474.4 c.548T>G p.Leu183>Arg	-	-	-	ht
17	17	F	N/A	F	N/A	N/A	N/A	N/A	TWIST1 NM_000474.4 c.349G>T p.(Glu117Ter)		-	-	ht
18	18	F	N/A	F	N/A	N/A	N/A	N/A	TWIST1 NM_000474.4 c.349G>T p.(Glu117Ter)		-	-	ht
19	6088	M	M	F	I	CB, S	Facial assymetry, hearing loss, speech delay, intelectual disability	+	TWIST1 NM_000474.4 c.376G>T p.Glu126Ter	-	-	-	ht
20	6084	M	N/A	F	I	N/A	Facial assymetry, exopthalmos, epilepsy in childhood, head aches, unilateral blindness	-	TWIST1 NM_000474.4 c.376G>T p.Glu126Ter	-	-	-	ht
21	6177	M	N/A	F	N/A	N/A	N/A	N/A	FGFR1 NM_023110.3 c.755C>G p.(Pro252Arg)		-	-	ht
22	5527	F	N/A	F	N/A	N/A	N/A	N/A	FGFR1 NM_023110.3 c.755C>G p.(Pro252Arg)		-	-	ht
23	5693	F	N/A	F	N/A	N/A	N/A	N/A	FGFR1 NM_023110.3 c.755C>G p.(Pro252Arg)		-	-	ht
24	4552	M	N/A	F	I	N/A	Facial assymetry, exopthalmos, low-set ears	-	FGFR2 NM_000141.5 c.958A>G (p.Thr320Ala)	-	-	-	ht
25	7708	F	N/A	S	N/A	N/A	N/A	N/A	FGFR2 NM_000141.5 c.755C>G p.(Ser252Trp)		-	-	ht
26	5233	F	N/A	S	N/A	N/A	N/A	N/A	FGFR2 NM_000141.5 c.992A>T p. (Asn331Ile)		-	-	ht
27	8846	M	N/A	S	N/A	N/A	N/A	N/A	FGFR2 NM_000141.5 c.842A>G p.(Tyr281Cys)		-	-	ht
28	8838	F	N/A	S	N/A	N/A	N/A	N/A	FGFR2 NM_000141.5 c.1026C>G p.(Cys342Trp)		-	-	ht
29	6220	F	M	S	S	CB	Complete hand and feet syndactyly, high arched palate, low-set ears	-	FGFR2 NM_000141.5 c.758C>G p.(Pro253Arg)	-	-	-	ht
30	4637	F	N/A	S	N/A	N/A	N/A	N/A	FGFR2 NM_000141.5 c.758C>G p.(Pro253Arg)		-	-	ht
31	7873	F	N/A	S	N/A	N/A	N/A	N/A	FGFR2 NM_000141.5 c.755C>G p.(Ser252Trp)		-	-	ht
32	7877	F	N/A	S	N/A	N/A	N/A	N/A	FGFR2 NM_000141.5 c.755C>G p.(Ser252Trp)		-	-	ht
33	7895	F	M	S	S	CB, LU	N/A	+	FGFR2 NM_000141.5 c.758C>G p.(Pro253Arg)	-	-	-	ht
34	9664	F	N/A	S	N/A	N/A	N/A	N/A	FGFR2 NM_000141.5 c.758C>G p.(Pro253Arg)		-	-	ht
35	9767	M	N/A	S	N/A	N/A	N/A	N/A	FGFR2 NM_000141.5 c.755C>G p.(Ser252Trp)		-	-	ht
36	6271	F	N/A	S	N/A	N/A	N/A	N/A	FGFR3 NM_000142.5 c.749C>G p.(Pro250Arg)		-	-	ht
37	4525	F	N/A	F	N/A	N/A	N/A	N/A	FGFR3 NM_000142.5 c.749C>G p.(Pro250Arg)		-	-	ht
38	5105	F	N/A	F	N/A	N/A	N/A	N/A	FGFR3 NM_000142.5 c.749C>G p.(Pro250Arg)		-	-	ht
39	4230	F	N/A	S	N/A	N/A	N/A	N/A	FGFR3 NM_000142.5 c.749C>G p.(Pro250Arg)		-	-	ht
40	K1295	M	M	F	S	S, M	Heart defect (PFO)	+	TWIST1 NM_000474.4 c.257_259dup p.Gly86dup	-	-	-	ht
41	K1296	F	M	F	S	S, M, CB, LB	Coartacation of aorta	-	TWIST1 NM_000474.4 c.257_259dup p.Gly86dup	-	-	-	ht
42	19943	M	M	S	S	CB, S	Facial assymetry, broad haluxes	-	FGFR3 NM_000142.5 c.749C>G p.(Pro250Arg)		-	-	ht
43	43	F	N/A	S	N/A	N/A	N/A	N/A	TWIST1 NM_000474.4 c.395_416dup p.Ser140GlufsTer105		-	-	ht
44	44	F	N/A	S	N/A	N/A	N/A	N/A	TWIST1 NM_000474.4 c.97A>T p.Lys33*		-	-	ht
45	44333	F	M	S	I	CB	Facial dysmorphism, hypertelorism, high arched palate, low-set ears, hypoplasia of corpus callosum	-	FGFR3 NM_000142.5 c.749C>G (p.Pro250Arg)	-	-	-	ht
46	K1367	M	M	S	I	CB, L	Facial dysmorphism, pregnancy complicated with maternal bacterial infection	-	FGFR3 NM_000142.5 c.749C>G p.Pro250Arg	-	-	-	ht
47	9955	M	S	S	S	S	Micrognathia, feet syndactyly 2-3	+	+	-	FGFR2 NM_000141.5 c.868T>G p.Trp290Gly	-	ht
48	10472	M	S	F	I	S	Not present	-	+	-	+	-
49	10476	F	S	F	I	S	Not present	-	+	-	-	-
50	12704	M	S	S	I	CB	Not present	+	+	+ 4x180k Agilent	+	-
51	12695	M	S	S	S	CU	Facial assymmetry	-	+	+ 4x180k Agilent	+	-
52	13192	M	S	S	I	CU	Lien accessorius (supernumerary spleen), H eart defect (FoA), facial asymmetry	-	+	+ 4x180k Agilent	+	-
53	13361	M	S	S	I	CU	Not present	-	+	-	+	-
54	11035	F	M	S	S	CB, LB, M, S	High hypermetropia, broad halluces	+	+	-	FGFR2 NM_000141.5 c.1694A>G p.Glu565Gly	-	ht
55	15158	M	S	S	S	M	Microretrognathia, hypotonia, umbilical hernia	+	-	+ 4x180k	+	-
56	13677	F	S	S	I	M	Hypoplasia of corpus callosum	+	-	+ 1.4M Nimblegen (HG19 ch1: 98728075-99335404 x3) (HG19 ch15: 22822019-23085219 x1)	+	-
57	6544 K808	M	S	S	S	CB	Heart defect (VSD, PS, FoA, PDA), delayed psychomotor development, hearing loss, oedema of feet after birth, right foot varus, cryptoorchidism	+	+	+ 4x180k Agilent	+	+
58	K774	M	S	S	S	M	Heart defect (FoA), psychomotor retardation	+	+	+ 1.4M Nimblegen	+	NSD1 NM_022455.5 c.2954_2955delCT p.Ser985Cysfs*25	ht
59	K662	M	S	S	I	S	Not present	+	-	-	+	-
60	K853	F	S	S	I	CU	Facial assymetry	-		+ 4x180k Agilent	+	-
61	K949	M	S	S	I	M	Hyperactivity, global developmental delay	+	-	-	+	-
62	K950	F	S	S	S	M, CB, LU	Facial assymetry, brain assymetry including lateral ventricles, and enlargement of left subarachnoid space seen on horizontal section, bilateral split foot malformation with syndactyly of the remaining toes, extremely short and hypoplastic thumbs and 5th fingers, short 5th metacarpals and valgus deformity of the right 2nd finger	+	+	-	RECQL4 NM_004260.3 c.308C>T, 3062G>A p.Pro103Leu, Arg1021Gln	-	ch
63	K915	M	S	S	S	M, S	Low-set, dysplastic ears, flat face, hypoplastic midface, mild bilateral hearing loss, slighlty enlarged frontal horns of the lateral ventricles (up to 5 mm), and enlarged pericoritcal fluid space in the left temproal region (up to 6 mm), delayed speech	+	+	+ 4x180k	+	MN1 NM_002430.3 c.3883C>T p. Arg1295*	ht
64	7894	F	M	S	S	CB	Facial assymety, heart defect (ASD)	+	+	-	TCF12 NM_207037.2 c.1228C>G p. Ser311*	-	ht
65	15391	F	M	S	I	M,S	Premature closure of the anterior fontanelle (at about 1 week of age)	+	+	-	FGFR2 NM_000141.5 c.1025G>A p.Cys342Tyr	-	ht
66	K706	M	S	S	I	M	Mild psychomotor retardation	+	-	+ 1.4M Nimblegen	+	-
67	K704	M	S	S	S	M	Duplicated thumb (left)	+	-	+ 1.4M Nimblegen	-	-
68	K997	F	M	S	I	CB, LU	Facial assymetry, head aches	-	+	+ 8x60k OGT (in another medical unit)	+	-
69	K1035	F	S	S	I	CU	Atresia of naso-lacrimal duct, IVH II degree - perinatally	-	+	+ 4x180k Agilent	+	-
70	13429	F	M	S	I	M, S, CB, LB,	Arnold-Chiari malformation, hypotonia, delayed psychomotor development	-	+	-	TCF12 NM_207037.2 c.2311_2312insTT p.Arg672Serfs*2		ht
71	8841	M	S	S	S	CU	Asymmetry of vermis (in cerebelum), speech delay	+	+	-	+	-
72	10648	M	M	S	I	S, CB	Not present	+	+	-	+	-
73	12821	M	S	S	I	CU	Not present	-	+	-	+	-
74	11204	M	S	S	I	CU	Mild hypertelorism, high-arched palate	-	+	-	+	-
75	14683	F	S	S	I	CU	Not present	-	+	-	+	-
76	15504	M	S	S	S	CU	Heart defect (FoA)	-	+	-	+	-
77	15781	M	S	S	S	CU	Hypotrophy of the left ocular bulb, loss of vision in left eye	-	+	-	+	-
78	K731	F	S	S	S	M	Hypertelorism, bilateral syndactyly of the toes 2-3, short stature	+	-	-	+	-
79	K733	F	S	F	I	M	Not present; Half sister of K734	+	-	-	-	-
80	K734	F	S	F	I	M	Not present; Half sister of K733	+	-	+ 4x180k Agilent	+	-
81	K709	F	S	S	I	M	Not present	+	-	+ 1.4M Nimblegen	+	-
82	370/L	M	S	S	S	M	Psychomotor retardation, hyperphosphatasia	+	-	+ 4x180k Agilent	+	-
83	K826	M	S	S	I	M	High arched palate, strabismus, hipertelorism	+	-	-	+	-
84	19875	M	S	S	S	M	Psychomotor retardation, muscular hypotonia	+	-	-	+	-
85	6505	F	S	S	S	CU	Heart defect (VSD)	-	+	-	+	-
86	K926	M	S	S	I	S	Not present	+	-	-	+	-
87	17769	M	S	S	S	S	Abnormality of the ureter, congenital hydronephrosis, congenital posterior urethral valves	+	+	-	+	-
88	12932	M	S	S	S	CU	Premature fusion of squamous suture, hypertelorism, renal cystic dysplasia, eyeball assymetry	+	+	-	+	-
89	22035	F	M	S	I	M, CB, S, LB	Exopthalmos, frontal bossing, hypertelorism, low-set posteriously rotated ears, high-arched palate, prematurerly fused anterior fontanalle, hydrocephaly, maxillary, mandibular hypoplasia, global developmental delay, umbilical hernia, thyroid function abnormalities	+	+	+ 8x60k Agilent	+	-
90	22457	M	S	S	S	M	Heart defect (atrial septal aneurysm with two cavities), sensory hypersensitivity				+	-
91	7691	F	S	S	S	M	Esophageal atresia with tracheal fistula, heart defect (FoA), feet syndactyly	+	+	+ 4x180k Agilent	+	-
92	11846	M	M	S	I	M, S	Heart defect (FoA)	+	+	-	+	-
93	14163	M	S	S	S	S	Intellectual disability, autism, stereotypic movements, agressive behaviour, IVH II degree - perinatally	+	-	+ 4x180k Agilent	+	-
94	K1071	M	S	S	I	CU	Strabismus	+	+ VUS: TWIST1 c.257_259del p.Gly92del (in frame) gnomAD v3.1.2: 1.99e-5	-	ALX3 NM_006492.3 c.578_581del p.Thr193Argfs*137	- WGS trio	ht
95	K891	M	M	S	I	M, S	Psychomotor retardation, heart defect (ASDII, FoA)	-	-	+ 4x180k Agilent	+	-
96	K940	M	S	S	I	CU	Strabismus	-	+	+ 4x180k Agilent	+	-
97	K960	F	S	S	S	CU	High arched palate	-	+	+ 4x180k Agilent	+	-
98	15272	F	S	S	S	CB	Partial hypoplasia of orbital and zygomtic bones, cerbral herniation secondary to bone defects, heart defect (FoA)	+	-	-	+	-
99	19834	F	S	S	I	S	High-arched palate, bilateral subarachnoid cysts and of plexus choroideus	+	-	+ 8x60k	+	NSD1 NM_022455.5 c.5332C>T p.Arg1778*	ht
100	K677III	F	S	S	S	M	Hypoplastic nails of the hands and feet, short distal phalanges susp. (no X-ray), psychomotor retardation	+	-	+ 1.4M Nimblegen	+	-
101	4753	M	S	S	S	CB	Polydactyly	+	-	-	+	-
102	26694	M	S	S	S	CU	Heart defect (FoA), hypoplasia of corpus callosum, hyposphadias, flat face	+	+	+ 4x180k Agilent	+	-
103	1253/L	F	S	S	I	CU	Strabismus	+	+	-	+	-
104	28121	M	S	S	I	S	Facial dysmorphism, strabismus, low-set ears, psychomotor retardation	+		-	+	-
105	3657	F	S	S	I	M	Not present	-	+	-	+	-
106	K939	F	S	S	I	CU	Facial assymetry, strabismus	-	+	-	TCF12 NM_207037.2 c.652C>T p.Leu119Pro		ht
107	K959	M	S	S	I	CU	Facial assymetry	+	+	+ 4x180k Agilent	+	-
108	1113/L	M	S	S	S	CU	Abnormal ventricles	-	+	+ 4x180k Agilent	+	-
109	12701	M	M	S	S	CU	Facial assymetry, ears lobe assymetry, clinodactyly	-	+	-	+	-
110	3475	M	S	S	S	S	Cleft lip and palate, inguinal hernia (right)	+	+	-	+	-
111	K970	M	S	S	S	S	Hypotonia, hypoplasia of corpus callosum	+	-	+ 4x180k Agilent	+	-
112	2157/L	M	S	F	I	M	Autism, pregnancy complicated by Kleibsiella pneumoniae, inguinal hernia	+	-	-	+	-
113	2160/L	M	M	F	S	S, M	Autism, pregnancy complicated by Kleibsiella pneumoniae, inguinal hernia	+	-	-	+	-
114	K1111	F	S	S	S	S	Heart defect (FoA), cleft palate, microsomia, hirsutism, facial dysmorphism, scoliosis	+	+	+ 8x60k Agilent	+	KMT2D NM_003482.4 c.13663_13671del p.(Leu4555_Gln4557del)	ht
115	K1122	M	M	S	I	S, CB	Facial dysmorphism, Chiari malormation	-	+	-	+	-
116	K1143	M	S	S	I	S	Muscular hypotonia	+	+	-	+	-
117	K1144	F	S	S	I	CU	Not present	-	+	-	+	-
118	K1148	M	M	S	I	CB	Not present	+	+	+ 4x180k Agilent	+	-
119	K1149	M	M	F	I	M, S, CB, LB,	Facial dysmorpism, craniostenosis, head aches, developmental delay,	+	+	-	TCF12 NM_207037.2 c.679del p.Met227CysfsTer18 (PANEL)		ht
120	K1153	M	S	S	I	M	Hypotonia, IVH	+	-	-	+	-
121	K1172	F	M	S	S	M, L	Facial dysmorphism, cleft palate, hypothyroidism, bladder-urinary reflux, psychomotor delay, mild intelectual dissability	-	+	+ 8x60k OGT (in another medical unit)	+	-
122	K1194	M	M	S	I	M, S, CB	Not present	+		-	+	-
123	K1197	F	S	S	I	CU	Facial assymetry	-		-	+	-
124	10679	F	M	S	I	S, LB	Hypotonia	-	+	-	+	-
125	K1167	F	S	S	I	S	Not present	+	-	-	+	-
126	30082	M	M	S	S	M	Syndactyly 2-3 toes	+	-	-	+	-
127	K1204	F	M	S	I	CB, LB, M, S	Facial asymetry	-	-	+ 8x60k OGT (in another medical unit)	+	-
128	32022	M	S	S	S	CU	Psychomotor retardation, Heart defect (PDA), IVH of IV degree, limb ischemia	+	TWIST1 NM_000474.43 c.257_259dupGCG p.Gly86dup	-	TWIST1 NM_000474.43 c.257_259dupGCG p.Gly86dup		ht
129	K1271	F	M	S	S	M, C, S, LU	Flat ociput, exopthalmos, high arched palate, brain assymetry, hypoplasia of corpus callosum, lack of C1-C7 vertebrae fusion, duodenum artresia, anular pancreas	+	+	-	ZIC1 NM_003412.4 c.1172C>A p.Ser391*		ht
130	K1222	M	M	S	I	S, CU	Hypotonia	-	+	-	ZIC1 NM_003412.4 c.1210T>C p.Ser404Pro; father is a carrier	ZIC1 NM_003412.4 c.1210T>C p.Ser404Pro; father is a carrier	ht
131	K1265	M	M	S	S	S, LU	Promiment forehead, high arched palate, hypertelorism, brain assymetry, sebborheic dermatitis, short long bones of upper and lower extremities	+	-	+ 8x60k Agilent (in another medical unit)	ERF NM_001301035.1 c.394C>T p.Arg132Ter		ht
132	K1217	F	M	S	I	CB, S, LB	Facial dysmorphism, cleft palate, ventricular abnormality,	+	+	-	+	-
133	K1246	F	M	S	I	CB, LB	Facial dysmorphism, exopthalmos, high arched palate, pregnancy complicated with neuroinfection, hypoplasia of cerebellum	+	+	-	+	-
134	K1416	M	S	S	S	M, S	Abnormal of C1 vertebrae, hypoplasia of corpus callosum, hypotonia, heart defect (FoA), kidney abnormality, adrenal gland abnormality, fingernails hypoplasia, arachnodactyly	-	-	+ (in another medical unit)	-	ARID1A NM_006015.6 c.791C>A p.Ser264*	ht
135	K1404	F	S	S	I	CU	Facial dysmorphism, inguinal hernia	-	-	-	-	FGFR3 NM_000142.5 c.2066C>T p.Thr689Met	ht
136	K1408	F	M	S	S	CB, LB	Multiple congenital anomalies, including endocrine abnormalities. Microsomia. Short stature - proportionate. Failure to thrive. IUGR. Congenital heart defect (FoA). Pubertas precox. Hypopituitarism. Hypoparathyroidism. Hypoplastic pituitary gland. Hypoplasia of the corpus callosum. Arnold-Chiari malformation. Delayed fontanel closure. Muscular hypotonia. Facial dysmorphism.	+	-	+	-	FAM111A, SET2D1 (KMT2F)	ht
137	K1430	M	M	F	S	M, S, LU	Retrognathia, long philtrum, prominent forehead, broad nasal tip, high arched palate, abnormality of C2 & C3 vertebrae, heart defect (FoA), short stature, hypotonia, aggressive behaviour	+	-	+ 80x60k Agilent (in another medical unit)	-	KMT2A NM_001197104.2 c.93_163del p.Arg32Leufs*91	ht
138	K619	M	M	S	S	M, LU	Global developmental delay, delayed psychomotor development, hypotonia, facial dysmorphism, low-set posteriourly rotated ears	+		+ Nimblegene; arr(hg38)chr1:155961428-157217426x3	-	-	-
139	K1437	M	M	S	S	M, S	Hyperactivity, ptosis, angioma of the right eye socket, broad nasal bridge, hypertelorism, , microcephaly, mild intellectual disability, delayed myelinization, right cryptochoridism, hydronephrosis, recurrent respiratory infections, one cafe au lait spot on the right tigh	+	-	+ 1x1M Agilent; arr(hg38)chr2:44990857-45008348x1	+ (in another medical care unit)	-
140	45626	M	M	S	S	S, LB	Macrocephaly, micrognathia, retrognathia, high arched palate, cleft palate, bilateral hearin loss, recurrent otitis media, anaplastic ears lobes, umbilical hernia, macrosomia	-	-	+ 1x1M Agilent; arr[GRCh38] 5q35.3(chr5:177277901-177283748)x1		-
141	K1155	F	M	S	S	CB, S	Facial dysmorphism: proptosis, hypertelorism, down-slanted palpebral fissures, broad nasal bridge, and bulbous nasal tip, intellectual disability, delayed psychomotor development, deleyed speech, increased intracranial pressure	46,XX,del(7)(q32.3-q35)	+	+ 4x180k Agilent; arr(hg38)chr7:131837067-144607071x1	-	-
142	42409	M	S	S	S	M	Facial assymetry, short frenum, heart defect (PFO), cryptorchidism, hypotonia, psychomotor delay	-	+	+ 8x60k Agilent arr(hg38)chr17:847955-1641601x3	-	-
143	143	F	S	S	S	CU	Global developmental delay, speech delay, heart defect (FoA), hearing loss	46,XX,del(18)(q21.3)	-	-	-	+ seq(hg38)del(18)(q21.3); chr18:g.620405559-80247644del
144	K1334	F	S	S	I	CU	Facial assymetry, hypotonia	-	+	-	-	-
145	41394	F	M	S	I	CB, S, LU	Facial assymetry	-	+	-	-	-
146	K1371	F	S	S	I	CU	Facial assymetry	-	+	-	-	-
147	K1280	M	S	F	I	S	Facial assymetry, prognatism	+	-	-	-	-
148	K1321	F	S	F	I	M	Facial dysmorphism	+	-	-	-	-
149	K1305	M	S	F	S	CB	Arnold Chiari I malformation, speech delay, hyperactivity	+	+	-	-	-
150	K1304	F	S	F	I	M	Hypotonia	+	-	-	-	-
151	K1284	M	M	S	S	M, S, LU	Facial assymetry, astigmatism, hyperactivity	+	+	-	-	-
152	K1245	M	S	F	I	S	Not present	+	-	+ 4x180k Agilent	-	-
153	K1242	M	S	F	I	S	Not present	+	-	-	-	-
154	154	M	M	S	I	M, LU	Facial dysmorphism, autism, agressive behaviour	+	-	-	-	-
155	K1259	M	S	S	S	CU	Facial assymetry, broad halluxes	-	+	-	-	-
156	129/L	M	S	S	I	S	Facial dysmorphism, strabismus, hearing loss, head aches	+	+	-	-	-
157	29784	F	S	S	S	S	Facial dysmorphism, bilateral cinodactyly, developmental delay, heart defect (FoA, PDA)	+	-	-	-	-
158	K1243	F	S	S	I	S	Psychomotor delay, congenital hydrocephalus	+	-	-	-	-
159	159	M	S	F	I	M	Not present	-	-	-	-	-
160	160	F	S	S	I	S	Heart defect (FoA)	+	+	-	-	-
161	43783	F	S	S	I	CU	Facial assymetry, strabismus	-	+	-	-	-
162	K1428	M	S	S	I	CU	Facial assymety, heart defect (FoA), hypotonia	-	+	-	-	-
163	K1293	F	S	S	S	CU	Facial assymetry, strabismus, scoliosis	-	+	-	-	-
164	K1317	F	M	S	S	CU, S	Facial dysmorphism, cleft palate, broad thumbs, broad halluxes	+	+	-	-	-
165	K1405	M	S	S	S	CU	Facial assymetry, acanthosis nigricans, palpebral fibromas	-	+	-	-	-
166	166	M	M	S	S	CB, S, LU	Facial assymetry, frontal bossing, high arched palate, unilateral cryptochoridism, nares abnormality,	+	-	-	-	-
