# Supplementary material for: Results from Genetic Studies in Patients Affected with Craniosynostosis: Clinical and Molecular Aspects
Source: Front Mol Biosci. 2022 Apr 28;9:865494. doi: 10.3389/fmolb.2022.865494 (PMC9112228; doi:10.3389/fmolb.2022.865494)
Supplement: Supplementary file 5 [file Table6.xlsx]

## Sheet: Supplementary Table 5 
Supplementary Table 6 List of single nucleotide variants found in the cohort along with their pathogenicity assessment
Patients ID	Gene	Reference sequence	Genomic location (GRCh38)	coding DNA	Protein	HGMD	ClinVar Classification	ClinVar Accession	ACMG (according to VarSome accession date 09-03-2021)	ACMG Verdict	In Silico predictions (dbNSFP v4.1) 09-03-2021	Molecular diagnosis
P94	ALX3	NM_006492.3	Chr1:110064600-110064603del	c.578_581del	p.Thr193Argfs*137	-	Pathogenic	VCV000004647.1	PVS1, PM2, PP3	Pathogenic	8/10 Pathogenic	Pathogenic (based on ACMG prediction)
P134	ARID1A	NM_006015.6	Chr1:26697194C>A	c.791C>A	p.Ser264*	-	-	-	PVS1, PM2, PP3	Pathogenic	8/10 Pathogenic	Pathogenic (based on ACMG prediction)
P91	EFTUD2	NM_004247.4	Chr17:44883094T>C	c.491A>G	p.Asp164Gly	CM2018685	-	-	PVS1, PM1, PM2, PP2, PP3	Pathogenic	15/23 Pathogenic	Pathogenic (based on ACMG prediction)
P132	ERF	NM_001301035.1	Chr19:42249493G>A	c.394C>T	p.Arg132*	-	Pathogenic	VCV000476627.2	PVS1, PM2, PP5, PP3	Pathogenic	7/9 Pathogenic	Pathogenic (reported by ClinVar)
P136	FAM111A	NM_022074.4	Chr11:59152581A>G	c.913A>G	p.Arg305Gly	-	Uncertain Significance	VCV001176281.1	PM2, BP1, BP4	Likely Benign	6/19 Pathogenic	Uncertain significance
P21-P23	FGFR1	NM_023110.3	Chr8:38424690G>C	c.755C>G	p.Pro252Arg	CM940776	Pathogenic	VCV000016279.8	PP5, PM1, PM2, PM5, PP2, PP3	Pathogenic	19/24 Pathogenic	Pathogenic (reported by ClinVar)
P25, P29, P31, P32, P35	FGFR2	NM_000141.5	Chr10:121520163G>C	c.755C>G	p.Ser252Trp	CM950458	Pathogenic	VCV000013272.19	PP5, PS3, PM1, PM2, PM5, PP2, PP3	Pathogenic	19/24 Pathogenic	Pathogenic (reported by ClinVar)
P30, P33, P34	FGFR2	NM_000141.5	Chr10:121520160G>C	c.758C>G	p.Pro253Arg	CM950459	Pathogenic	VCV000013273.17	PP5, PS3, PM1, PM2, PP2, PP3	Pathogenic	18/24 Pathogenic	Pathogenic (reported by ClinVar)
P27	FGFR2	NM_000141.5	Chr10:121520076T>C	c.842A>G	p.Tyr281Cys	CM013715	Likely Pathogenic	VCV000374811.3	PP5, PM1, PM2, PP2, PP3	Pathogenic	20/24 Pathogenic	Pathogenic (based on ACMG prediction)
P12	FGFR2	NM_000141.5	Chr10:121520052T>G	c.866A>C	p.Gln289Pro	CM950462	Pathogenic	VCV000013276.6	PP5, PM1, PM2, PP2, PP3	Pathogenic	20/24 Pathogenic	Pathogenic (reported by ClinVar)
P47	FGFR2	NM_000141.5	Chr10:121520050A>C	c.868T>G	p.Trp290Gly	CM1313533	Pathogenic	VCV000013284.1	PM1, PM2, PM5, PP5, PP2, PP3	Pathogenic	23/24 Pathogenic	Pathogenic (reported by ClinVar)
P24	FGFR2	NM_000141.5	Chr10:121517445T>C	c.958A>G	p.Thr320Ala	CM1919088	-	-	PM1, PM2, PP2, PP3	Likely Pathogenic	11/21 Pathogenic	Likely Pathogenic (Based on ACMG prediction)
P26	FGFR2	NM_000141.5	Chr10:121517411T>A	c.992A>T	p.Asn331Ile	CM960645	-	-	PM1, PM2, PP2, PP3, PP5	Likely Pathogenic	20/22 Pathogenic	Likely Pathogenic (Based on ACMG prediction)
P5, P65	FGFR2	NM_000141.5	Chr10:121517378C>T	c.1025G>A	p.Cys342Tyr	CM940779	Likely Pathogenic/Pathogenic	VCV000013263.16	PP5, PM1, PM2, PM5, PP2, PP3	Pathogenic	22/22 Pathogenic	Pathogenic (reported by ClinVar)
P6	FGFR2	NM_000141.5	Chr10:121517378C>A	c.1025G>T	p.Cys342Phe	CM960648	Pathogenic	VCV000374819.2	PM1, PP5, PM2, PM5, PP2, PP3	Pathogenic	22/22 Pathogenic	Pathogenic (reported by ClinVar)
P28	FGFR2	NM_000141.5	Chr10:121517377G>C	c.1026C>G	p.Cys342Trp	CM950468	Pathogenic	VCV000013275.7	PP5, PM1, PM2, PM5, PP2, PP3	Pathogenic	22/22 Pathogenic	Pathogenic (reported by ClinVar)
P14	FGFR2	NM_000141.5	Chr10:121517342G>C	c.1061C>G	p.Ser354Cys	CM940784	Pathogenic	VCV000013265.6	PP5, PM1, PM2, PM5, PP2, PP3	Pathogenic	20/22 Pathogenic	Pathogenic (reported by ClinVar)
P54	FGFR2	NM_000141.5	Chr10:121496701T>C	c.1694A>G	p.Glu565Gly	CM020141	Pathogenic/Likely pathogenic	VCV000374823.3	PP5, PM1, PM2, PM5, PP2, PP3	Pathogenic	24/24 Pathogenic	Pathogenic (based on ACMG prediction)
P7, P11, P15, P36-P39, P42, P45, P46	FGFR3	NM_000142.5	Chr4:1801844C>G	c.749C>G	p.Pro250Arg	CM960655	Likely Pathogenic/Pathogenic	VCV000016340.26	PP5, PM2, PP2, PP3	Pathogenic	17/24 Pathogenic	Pathogenic (based on ACMG prediction)
P135	FGFR3	NM_000142.5	Chr4:1806581C>T	c.2066C>T	p.Thr689Met	-	Uncertain Significance	VCV001176796.1	PM1, PM2, PP2, PP3	Likely Pathogenic	23/23 Pathogenic	Likely Pathogenic (Based on ACMG prediction)
P137	KMT2A	NM_001197104.2	Chr11:118436605_118436675del	c.93_163del	p.Arg32Leufs*91	-	-	-	PVS1, PM2, PP3	Pathogenic	-	Pathogenic (based on ACMG prediction)
P114	KMT2D	NM_003482.4	Chr12:49030893_49030901del	c.13663_13671del	p.(Leu4555_Gln4557del)	-	-	-	PVS1, PP3, BS2	Uncertain Significance, VUS with some pathogenic evidence	-	Uncertain Significance (based on ACMG prediction)
P63	MN1	NM_002430.3	Chr22:28146983C>T	c.3883C>T	p. Arg1295*	CM162266	Conflicting Interpretations Of Pathogenicity	VCV000072912.9	PVS1, P53, PM2, PP3	Pathogenic	8/9 Pathogenic	Uncertain significance
P58	NSD1	NM_022455.5	Chr5:177211351_177211352del	c.2954_2955del	p.Ser985Cysfs*25	CD054393	Pathogenic	VCV000159294.8	PVS1, PP5, PM2, PP3	Pathogenic	9/10 Pathogenic	Pathogenic (reported by ClinVar)
P99	NSD1	NM_022455.5	Chr5:177269630C>T	c.5332C>T	p.Arg1778*	CM030076	Pathogenic	VCV000194672.4	PVS1, PP5, PM2, PP3	Pathogenic	9/10 Pathogenic	Pathogenic (reported by ClinVar)
P62	RECQL4	NM_004260.4	Chr8:144517096G>A	c.308C>T/	p.Pro103Leu/	CM033805	Conflicting interpretations of Pathogenicity	VCV000239755.7	PM2, BP1, BP4, BP6	Likely Benign	0/12 Pathogenic	Uncertain significance
P62	RECQL4	NM_004260.4	Chr8:144512318C>T	c.3062G>A	p.Arg1021Gln	CM033810	Conflicting interpretations of Pathogenicity	VCV000135147.14	PM2, PM5, BP1, BP4, BP6	Likely Benign	0/13 Pathogenic	Uncertain significance
P119	TCF12	NM_207037.2	Chr15:57166432T>C	c.356T>C	p.Leu119Pro	-	-	-	PM2, BP1	Uncertain Significance	9/23 Pathogenic	Uncertain Significance
P106	TCF12	NM_207037.2	Chr15:57231251del	c.679del	p.Met227Cysfs*18	-	-	-	PVS1, PM2, PP3	Pathogenic	-	Pathogenic (based on ACMG prediction)
P64	TCF12	NM_207037.2	Chr15:57232818C>G	c.932C>G	p.Ser311*	-	-	-	PVS1, PM2, PP3	Pathogenic	9/10 Pathogenic	Pathogenic (based on ACMG prediction)
P70+A29	TCF12	NM_207037.2	Chr15:57282482_57282483ins	c.2015_2016ins	p.Arg672Serfs*2	-	-	-	PVS1, PM2, PP3	Pathogenic	-	Pathogenic (based on ACMG prediction)
P44	TWIST1	NM_000474.4	Chr7:19117225	c.97A>T	p.Lys33*	-	-	-	PVS1, PM2, PP3	Pathogenic	4/9 Pathogenic (2 Uncertain)	Uncertain Significance
P4	TWIST1	NM_000474.4	Chr7:19117170C>A	c.152G>T	p.Gly51Val	-	-	-	PP2, BS1, BS2, BP4	Benign	8/21 Pathogenic	Uncertain Significance
P40, P41, P128	TWIST1	NM_000474.4	Chr7:19117063_19117065dup	c.257_259dup	p.Gly86dup	-	Likely Benign	VCV000772125.3	PP3, BS1, BS2, BP3, BP6	Benign	-	Likely Benign
P8, P9	TWIST1	NM_000474.4	Chr7:19117043_19117044ins	c.279_280ins	p.Ser94Glyfs*146	-	-	-	PVS1, PM2, PP3	Pathogenic	-	Pathogenic (based on ACMG prediction)
P17, P18	TWIST1	NM_000474.4	Chr7:19116973C>A	c.349G>T	p.Glu117*	-	-	-	PVS1, PM2, PP3	Pathogenic	9/10 Pathogenic	Pathogenic (based on ACMG prediction)
P13	TWIST1	NM_000474.4	Chr7:19116954G>T	c.368C>A	p.Ser123*	CM970033	Pathogenic	VCV000007976.3	PVS1, PM2, PP3, PP5	Pathogenic	9/10 Pathogenic	Pathogenic (reported by ClinVar)
P19, P20	TWIST1	NM_000474.4	Chr7:19116946C>A	c.376G>T	p.Glu126*	CM970034	Pathogenic	VCV000007977.4	PVS1, PP5, PM2, PP3	Pathogenic	9/10 Pathogenic	Pathogenic (reported by ClinVar)
P43	TWIST1	NM_000474.4	Chr7:19116906_19116927dup	c.395_416dup	p.Ser140Glufs*105	-	-	-	PVS1, PM2, PP3	Pathogenic
P1, P2	TWIST1	NM_000474.4	Chr7:19116867G>A	c.455C>T	p.Ala152Val	CM980027	-	-	PM1, PM2, PP2, PP3	Uncertain Significance	24/24 Pathogenic	Uncertain Significance
P16	TWIST1	NM_000474.4	Chr7:19116774A>C	c.548T>G	p.Leu183Arg	-	-	-	PM2, PP2, PP3	Uncertain Significance	24/24 Pathogenic	Uncertain Significance
P129	ZIC1	NM_003412.4	Chr3:147413379C>A	c.1172C>A	p.Ser391*	-	-	-	PVS1, PM2, PP3	Pathogenic	8/10 Pathogenic	Pathogenic (based on ACMG prediction)
P130	ZIC1	NM_003412.4	Chr3:147131204T>C	c.1210T>C	p.Ser404Pro	-	-	-	PM1, PM2, PP2, PP3	Likely Pathogenic	12/25 Pathogenic (1 Uncertain Significance)	Uncertain Significance
