# Supplementary material for: Results from Genetic Studies in Patients Affected with Craniosynostosis: Clinical and Molecular Aspects
Source: Front Mol Biosci. 2022 Apr 28;9:865494. doi: 10.3389/fmolb.2022.865494 (PMC9112228; doi:10.3389/fmolb.2022.865494)
Supplement: Supplementary file 6 [file Table5.xlsx]

## Sheet: Supplementary Table 5
Supplementary Table 5 Detailed list of copy number variations and their genomic content
Gene name	Gene ID	Gene description	OMIM
			ID	Gene-Phenotype Relationships
Genes located within the 1q22-q23.1 duplication in P138
Protein coding genes (n= 42)
ARHGEF2	ENSG00000116584	Rho/Rac guanine nucleotide exchange factor 2	*607560	?Neurodevelopmental disorder with midbrain and hindbrain malformations
SSR2	ENSG00000163479	signal sequence receptor subunit 2	*600867	NA
UBQLN4	ENSG00000160803	ubiquilin 4	*605440	NA
LAMTOR2	ENSG00000116586	late endosomal/lysosomal adaptor, MAPK and MTOR activator 2	*610389	Immunodeficiency due to defect in MAPBP-interacting protein
RAB25	ENSG00000132698	RAB25, member RAS oncogene family	*612942	NA
MEX3A	ENSG00000254726	mex-3 RNA binding family member A	*611007	NA
LMNA	ENSG00000160789	lamin A/C	*150330	Cardiomyopathy, dilated, 1A; Charcot-Marie-Tooth disease, type 2B1; Emery-Dreifuss muscular dystrophy 2, autosomal dominant; Emery-Dreifuss muscular dystrophy 3, autosomal recessive; Heart-hand syndrome, Slovenian type; Hutchinson-Gilford progeria; Lipodystrophy, familial partial, type 2; Malouf syndrome; Mandibuloacral dysplasia; Muscular dystrophy, congenital; Restrictive dermopathy, lethal
SEMA4A	ENSG00000196189	semaphorin 4A	*607292	Cone-rod dystrophy 10; Retinitis pigmentosa 35
SLC25A44	ENSG00000160785	solute carrier family 25 member 44	*610824	NA
PMF1-BGLAP	ENSG00000260238	PMF1-BGLAP readthrough	NA	NA
PMF1	ENSG00000160783	polyamine modulated factor 1	*609176	NA
BGLAP	ENSG00000242252	bone gamma-carboxyglutamate protein, osteocalcin	*112260	NA
PAQR6	ENSG00000160781	progestin and adipoQ receptor family member 6	*614579	NA
SMG5	ENSG00000198952	SMG5 nonsense mediated mRNA decay factor	*610962	NA
TMEM79	ENSG00000163472	transmembrane protein 79	*615531	NA
GLMP	ENSG00000198715	glycosylated lysosomal membrane protein	NA	NA
VHLL	ENSG00000189030	VHL like	NA	NA
CCT3	ENSG00000163468	chaperonin containing TCP1 subunit 3	*600114	NA
TSACC	ENSG00000163467	TSSK6 activating cochaperone	NA	NA
RHBG	ENSG00000132677	Rh family B glycoprotein	*607079	NA
MEF2D	ENSG00000116604	myocyte enhancer factor 2D	*600663	NA
IQGAP3	ENSG00000183856	IQ motif containing GTPase activating protein 3	NA	NA
TTC24	ENSG00000187862	tetratricopeptide repeat domain 24	NA	NA
NAXE	ENSG00000163382	NAD(P)HX epimerase	*608862	Encephalopathy, progressive, early-onset, with brain edema and/or leukoencephalopathy
GPATCH4	ENSG00000160818	G-patch domain containing 4	NA	NA
HAPLN2	ENSG00000132702	hyaluronan and proteoglycan link protein 2	NA	NA
BCAN	ENSG00000132692	brevican	*600347	NA
NES	ENSG00000132688	nestin	*600915	NA
CRABP2	ENSG00000132702	cellular retinoic acid binding protein 2	*180231	NA
ISG20L2	ENSG00000143319	interferon stimulated exonuclease gene 20 like 2	*611930	NA
RRNAD1	ENSG00000143303	methyltransferase like 25B	NA	NA
MRPL24	ENSG00000143314	mitochondrial ribosomal protein L24	*611836	NA
HDGF	ENSG00000143321	heparin binding growth factor	*600339	NA
PRCC	ENSG00000143294	proline rich mitotic checkpoint control factor	*179755	Renal cell carcinoma, papillary
SH2D2A	ENSG00000027869	SH2 domain containing 2A	*604514	NA
NTRK1	ENSG00000198400	neurotrophic receptor tyrosine kinase 1	*191315	NA
INSRR	ENSG00000027644	insulin receptor related receptor	*147671	NA
PEAR1	ENSG00000187800	platelet endothelial aggregation receptor 1	*610278	NA
LRRC71	ENSG00000160838	leucine rich repeat containing 71	NA	NA
ARHGEF11	ENSG00000132694	Rho guanine nucleotide exchange factor 11	*605708	NA
ETV3L	ENSG00000253831	ETS variant transcription factor 3 like	NA	NA
ETV3	ENSG00000117036	ETS variant transcription factor 3	*164873	NA
Antisense RNA genes (n = 3)
ARHGEF2-AS2	ENSG00000273002	ARHGEF2 antisense RNA 2	NA	NA
ARHGEF2-AS1	ENSG00000224276	ARHGEF2 antisense RNA 1	NA	NA
BCAN-AS1	ENSG00000272068	BCAN antisense RNA 1	NA	NA
MicroRNA genes (n = 2)
MIR9-1	ENSG00000207933	microRNA 9-1	NA	NA
MIR765	ENSG00000211581	microRNA 765	NA	NA
Host gene (n = 1)
MIR9-1HG	ENSG00000125462	MIR9-1 host gene	NA	NA
Pseudogenes (n = 17)
RN7SL612P	ENSG00000266160	RNA, 7SL, cytoplasmic 612, pseudogene	NA	NA
SMU1P1	ENSG00000237842	SMU1 pseudogene 1	NA	NA
KRT8P45	ENSG00000224520	keratin 8 pseudogene 45	NA	NA
CYCSP52	ENSG00000235700	CYCS pseudogene 52	NA	NA
Genes located within the 2p21 duplication P139
Protein coding genes (n= 1)
SIX2	ENSG00000170577	SIX homeobox 2	*604994	NA
Genes located within the 5q35 deletion P140
Protein coding genes (n= 1)
NSD1	ENSG00000165671	Nuclear receptor-binding SET domain protein 1	*606681	Sotos syndrome type 1
Genes located within the 7q32.3-q35 deletion in Patient P141**
Protein coding genes (n= 178)
PLXNA4	ENSG00000221866	plexin A4	*604280	NA
CHCHD3	ENSG00000106554	coiled-coil-helix-coiled-coil-helix domain containing 3	*613748	NA
EXOC4	ENSG00000131558	exocyst complex component 4	*608185	NA
LRGUK	ENSG00000155530	leucine rich repeats and guanylate kinase domain containing	*616478	NA
SLC35B4	ENSG00000205060	solute carrier family 35 member B4	*610923	NA
AKR1B1	ENSG00000085662	aldo-keto reductase family 1 member B	*103880	NA
AKR1B10	ENSG00000198074	aldo-keto reductase family 1 member B10	*604707	NA
AKR1B15	ENSG00000227471	aldo-keto reductase family 1 member B15	*616336	NA
BPGM	ENSG00000172331	bisphosphoglycerate mutase	*613896	NA
CALD1	ENSG00000122786	caldesmon 1	*114213	NA
AGBL3	ENSG00000146856	AGBL carboxypeptidase 3	*617346	NA
CYREN	ENSG00000122783	cell cycle regulator of NHEJ	*616980	NA
TMEM140	ENSG00000146859	transmembrane protein 140	NA	NA
WDR91	ENSG00000105875	WD repeat domain 91	*616303	NA
STRA8	ENSG00000146857	stimulated by retinoic acid 8	*609987	NA
CNOT4	ENSG00000080802	CCR4-NOT transcription complex subunit 4	*604911	NA
NUP205	ENSG00000155561	nucleoporin 205	*614352	NA
STMP1	ENSG00000243317	short transmembrane mitochondrial protein 1	*618755	NA
SLC13A4	ENSG00000164707	solute carrier family 13 member 4	*604309	NA
FAM180A	ENSG00000189320	family with sequence similarity 180 member A	NA	NA
MTPN	ENSG00000105887	myotrophin	*606484	NA
CHRM2	ENSG00000181072	cholinergic receptor muscarinic 2	*118493	NA
PTN	ENSG00000105894	pleiotrophin	*162095	NA
DGKI	ENSG00000157680	diacylglycerol kinase iota	*604072	NA
CREB3L2	ENSG00000182158	cAMP responsive element binding protein 3 like 2	*608834	NA
AKR1D1	ENSG00000122787	aldo-keto reductase family 1 member D1	*604741	NA
TRIM24	ENSG00000122779	tripartite motif containing 24	*603406	NA
SVOPL	ENSG00000157703	SVOP like	*611700	NA
ATP6V0A4	ENSG00000105929	ATPase H+ transporting V0 subunit a4	*605239	Distal renal tubular acidosis 3, with or without sensorineural hearing loss
TMEM213	ENSG00000214128	transmembrane protein 213	NA	NA
KIAA1549	ENSG00000122778	KIAA1549	*613344	Retinitis pigmentosa 86
ZC3HAV1L	ENSG00000146858	zinc finger CCCH-type containing, antiviral 1 like	NA	NA
ZC3HAV1	ENSG00000105939	zinc finger CCCH-type containing, antiviral 1	*607312	NA
TTC26	ENSG00000105948	tetratricopeptide repeat domain 26	*617453	Biliary, renal, neurologic, and skeletal syndrome
UBN2	ENSG00000157741	ubinuclein 2	*613841	NA
FMC1	ENSG00000164898	formation of mitochondrial complex V assembly factor 1 homolog	NA	NA
LUC7L2	ENSG00000146963	LUC7 like 2, pre-mRNA splicing factor	*613056	NA
FMC1-LUC7L2	ENSG00000269955	FMC1-LUC7L2 readthrough	NA	NA
KLRG2	ENSG00000188883	killer cell lectin like receptor G2	NA	NA
CLEC2L	ENSG00000236279	C-type lectin domain family 2 member L	NA	NA
HIPK2	ENSG00000064393	homeodomain interacting protein kinase 2	*606868	NA
TBXAS1	ENSG00000059377	thromboxane A synthase 1	*274180	Ghosal hematodiaphyseal syndrome
PARP12	ENSG00000059378	poly(ADP-ribose) polymerase family member 12	*612481	NA
KDM7A	ENSG00000006459	lysine demethylase 7A	NA	NA
SLC37A3	ENSG00000157800	solute carrier family 37 member 3	*619137	NA
RAB19	ENSG00000146955	RAB19, member RAS oncogene family	NA	NA
MKRN1	ENSG00000146966	makorin ring finger protein 1	*607754	NA
DENND2A	ENSG00000146966	DENN domain containing 2A	NA	NA
ADCK2	ENSG00000133597	aarF domain containing kinase 2	NA	NA
NDUFB2	ENSG00000157764	NADH:ubiquinone oxidoreductase subunit B2	*603838	NA
BRAF	ENSG00000157764	B-Raf proto-oncogene, serine/threonine kinase	*164757	Adenocarcinoma of lung, somatic; Cardiofaciocutaneous syndrome; Colorectal cancer, somatic; LEOPARD syndrome 3; Melanoma, malignant, somatic; Nonsmall cell lung cancer, somatic; Noonan syndrome 7
MRPS33	ENSG00000090263	mitochondrial ribosomal protein S33	*611993	NA
TMEM178B	ENSG00000261115	transmembrane protein 178B	NA	NA
AGK	ENSG00000006530	acylglycerol kinase	*610345	Cataract 38, autosomal recessive; Sengers syndrome
DENND11	ENSG00000257093	DENN domain containing 11	NA	NA
WEE2	ENSG00000214102	WEE2 oocyte meiosis inhibiting kinase	*614084	Oocyte maturation defect 5
SSBP1	ENSG00000106028	single stranded DNA binding protein 1	*600439	Optic atrophy 13 with retinal and foveal abnormalities
TAS2R3	ENSG00000127362	taste 2 receptor member 3	*604868	NA
TAS2R4	ENSG00000127364	taste 2 receptor member 4	*604869	NA
TAS2R5	ENSG00000127366	taste 2 receptor member 5	*605062	NA
PRSS37	ENSG00000165076	serine protease 37	NA	NA
OR9A1P	ENSG00000237621	olfactory receptor family 9 subfamily A member 1 pseudogene	NA	NA
MGAM	ENSG00000257335	maltase-glucoamylase	*154360	NA
OR9A4	ENSG00000258083	olfactory receptor family 9 subfamily A member 4	NA	NA
CLEC5A	ENSG00000258227	C-type lectin domain containing 5A	*604987	NA
TAS2R38	ENSG00000257138	taste 2 receptor member 38	*607751	[Phenylthiocarbamide tasting]
MGAM2	ENSG00000257743	maltase-glucoamylase 2 (putative)	NA	NA
PRSS58	ENSG00000258223	serine protease 58	NA	NA
TRBV2	ENSG00000226660	T cell receptor beta variable 2	NA	NA
TRBV3-1	ENSG00000237702	T cell receptor beta variable 3-1	NA	NA
TRBV4-1	ENSG00000211710	T cell receptor beta variable 4-1	NA	NA
TRBV5-1	ENSG00000211734	T cell receptor beta variable 5-1	NA	NA
TRBV6-1	ENSG00000211706	T cell receptor beta variable 6-1	NA	NA
TRBV7-1	ENSG00000211707	T cell receptor beta variable 7-1 (non-functional)	NA	NA
TRBV4-2	ENSG00000211745	T cell receptor beta variable 4-2	NA	NA
TRBV6-2	ENSG00000283063	T cell receptor beta variable 6-2	NA	NA
TRBV7-2	ENSG00000282939	T cell receptor beta variable 7-2	NA	NA
TRBV6-4	ENSG00000283063	T cell receptor beta variable 6-4	NA	NA
TRBV7-3	ENSG00000211714	T cell receptor beta variable 7-3	NA	NA
TRBV5-3	ENSG00000211715	T cell receptor beta variable 5-3 (non-functional)	NA	NA
TRBV9	ENSG00000211716	T cell receptor beta variable 9	NA	NA
TRBV10-1	ENSG00000211717	T cell receptor beta variable 10-1	NA	NA
TRBV11-1	ENSG00000211720	T cell receptor beta variable 11-1	NA	NA
TRBV10-2	ENSG00000229769	T cell receptor beta variable 10-2	NA	NA
TRBV6-5	ENSG00000211721	T cell receptor beta variable 6-5	NA	NA
TRBV7-4	ENSG00000253409	T cell receptor beta variable 7-4	NA	NA
TRBV5-4	ENSG00000230099	T cell receptor beta variable 5-4	NA	NA
TRBV6-6	ENSG00000211724	T cell receptor beta variable 6-6	NA	NA
TRBV5-5	ENSG00000211725	T cell receptor beta variable 5-5	NA	NA
TRBV6-7	ENSG00000253188	T cell receptor beta variable 6-7 (non-functional)	NA	NA
TRBV7-6	ENSG00000211727	T cell receptor beta variable 7-6	NA	NA
TRBV5-6	ENSG00000211728	T cell receptor beta variable 5-6	NA	NA
TRBV6-8	ENSG00000253534	T cell receptor beta variable 6-8	NA	NA
TRBV7-7	ENSG00000253291	T cell receptor beta variable 7-7	NA	NA
TRBV5-7	ENSG00000211731	T cell receptor beta variable 5-7 (non-functional)	NA	NA
TRBV7-9	ENSG00000278030	T cell receptor beta variable 7-9	NA	NA
TRBV13	ENSG00000276405	T cell receptor beta variable 13	NA	NA
TRBV10-3	ENSG00000275791	T cell receptor beta variable 10-3	NA	NA
TRBV11-3	ENSG00000276597	T cell receptor beta variable 11-3	NA	NA
TRBV12-3	ENSG00000274752	T cell receptor beta variable 12-3	NA	NA
TRBV12-4	ENSG00000276953	T cell receptor beta variable 12-4	NA	NA
TRBV12-5	ENSG00000275158	T cell receptor beta variable 12-5	NA	NA
TRBV14	ENSG00000275743	T cell receptor beta variable 14	NA	NA
TRBV15	ENSG00000276819	T cell receptor beta variable 15	NA	NA
TRBV16	ENSG00000275243	T cell receptor beta variable 16	NA	NA
TRBV17	ENSG00000277880	T cell receptor beta variable 17 (non-functional)	NA	NA
TRBV18	ENSG00000276557	T cell receptor beta variable 18	NA	NA
TRBV19	ENSG00000211746	T cell receptor beta variable 19	NA	NA
TRBV20-1	ENSG00000211747	T cell receptor beta variable 20-1	NA	NA
TRBV23-1	ENSG00000211749	T cell receptor beta variable 23-1 (non-functional)	NA	NA
TRBV24-1	ENSG00000211750	T cell receptor beta variable 24-1	NA	NA
MTRNR2L6	ENSG00000270672	MT-RNR2 like 6	NA	NA
TRBV25-1	ENSG00000282499	T cell receptor beta variable 25-1	NA	NA
TRBV27	ENSG00000211752	T cell receptor beta variable 27	NA	NA
TRBV28	ENSG00000211753	T cell receptor beta variable 28	NA	NA
TRBV29-1	ENSG00000232869	T cell receptor beta variable 29-1	NA	NA
PRSS1	ENSG00000204983	serine protease 1	*276000	Pancreatitis, hereditary
PRSS2	ENSG00000275896	serine protease 2	*601564	{Pancreatitis, chronic, protection against}
TRBD1	ENSG00000282431	T cell receptor beta diversity 1	*615447	NA
TRBJ1-1	ENSG00000282320	T cell receptor beta joining 1-1	NA	NA
TRBJ1-2	ENSG00000282420	T cell receptor beta joining 1-2	NA	NA
TRBJ1-3	ENSG00000282133	T cell receptor beta joining 1-3	NA	NA
TRBJ1-4	ENSG00000281958	T cell receptor beta joining 1-4	NA	NA
TRBJ1-5	ENSG00000282173	T cell receptor beta joining 1-5	NA	NA
TRBJ1-6	ENSG00000282780	T cell receptor beta joining 1-6	NA	NA
TRBC1	ENSG00000211751	T cell receptor beta constant 1	*186930	NA
TRBJ2-1	ENSG00000211764	T cell receptor beta joining 2-1	NA	NA
TRBJ2-2	ENSG00000211765	T cell receptor beta joining 2-2	NA	NA
TRBJ2-2P	ENSG00000211766	T cell receptor beta joining 2-2P (non-functional)	NA	NA
TRBJ2-3	ENSG00000211767	T cell receptor beta joining 2-3	NA	NA
TRBJ2-4	ENSG00000211768	T cell receptor beta joining 2-4	NA	NA
TRBJ2-5	ENSG00000211769	T cell receptor beta joining 2-5	NA	NA
TRBJ2-6	ENSG00000211770	T cell receptor beta joining 2-6	NA	NA
TRBJ2-7	ENSG00000211771	T cell receptor beta joining 2-7	NA	NA
TRBC2	ENSG00000211772	T cell receptor beta constant 2	*615445	NA
TRBV30	ENSG00000237254	T cell receptor beta variable 30	NA	NA
EPHB6	ENSG00000106123	EPH receptor B6	*602757	NA
TRPV6	ENSG00000165125	transient receptor potential cation channel subfamily V member 6	*606680	Hyperparathyroidism, transient neonatal
TRPV5	ENSG00000127412	transient receptor potential cation channel subfamily V member 5	*606679	NA
LLCFC1	ENSG00000165131	LLLL and CFNLAS motif containing 1	*618946	NA
KEL	ENSG00000197993	Kell metallo-endopeptidase (Kell blood group)	*613883	[Blood group, Kell]
OR9A2	ENSG00000179468	olfactory receptor family 9 subfamily A member 2	NA	NA
OR6V1	ENSG00000225781	olfactory receptor family 6 subfamily V member 1	NA	NA
PIP	ENSG00000159763	prolactin induced protein	*176720	NA
TAS2R39	ENSG00000236398	taste 2 receptor member 39	NA	NA
TAS2R40	ENSG00000221937	taste 2 receptor member 40	*613964	NA
GSTK1	ENSG00000197448	glutathione S-transferase kappa 1	*602321	NA
TMEM139	ENSG00000178826	transmembrane protein 139	*616524	NA
CASP2	ENSG00000106144	caspase 2	*600639	NA
CLCN1	ENSG00000188037	chloride voltage-gated channel 1	*118425	NA
FAM131B	ENSG00000159784	family with sequence similarity 131 member B	*619282	NA
ZYX	ENSG00000159840	zyxin	*602002	NA
EPHA1	ENSG00000146904	EPH receptor A1	*179610	NA
TAS2R60	ENSG00000185899	taste 2 receptor member 60	*613968	NA
TAS2R41	ENSG00000221855	taste 2 receptor member 41	*613965	NA
OR10AC1	ENSG00000176510	olfactory receptor family 10 subfamily AC member 1 (gene/pseudogene)	NA	NA
CTAGE15	ENSG00000271079	CTAGE family member 15	NA	NA
TCAF2	ENSG00000170379	TRPM8 channel associated factor 2	*616252	NA
TCAF2C	ENSG00000283528	TRPM8 channel associated factor 2C	NA	NA
CTAGE6	ENSG00000271321	CTAGE family member 6	NA	NA
TCAF1	ENSG00000198420	TRPM8 channel associated factor 1	NA	NA
OR2F2	ENSG00000221910	olfactory receptor family 2 subfamily F member 2	NA	NA
OR2F1	ENSG00000213215	olfactory receptor family 2 subfamily F member 1	*608497	NA
OR6B1	ENSG00000221813	olfactory receptor family 6 subfamily B member 1	NA	NA
OR2A5	ENSG00000221836	olfactory receptor family 2 subfamily A member 5	NA	NA
OR2A25	ENSG00000221933	olfactory receptor family 2 subfamily A member 25	NA	NA
OR2A12	ENSG00000221858	olfactory receptor family 2 subfamily A member 12	NA	NA
OR2A2	ENSG00000221989	olfactory receptor family 2 subfamily A member 2	NA	NA
OR2A14	ENSG00000221938	olfactory receptor family 2 subfamily A member 14	NA	NA
CTAGE4	ENSG00000225932	CTAGE family member 4	*608910	NA
ARHGEF35	ENSG00000213214	Rho guanine nucleotide exchange factor 35	NA	NA
OR2A42	ENSG00000212807	olfactory receptor family 2 subfamily A member 42	NA	NA
OR2A7	ENSG00000243896	olfactory receptor family 2 subfamily A member 7	NA	NA
CTAGE8	ENSG00000244693	CTAGE family member 8	NA	NA
OR2A1	ENSG00000221970	olfactory receptor family 2 subfamily A member 1	NA	NA
ARHGEF5	ENSG00000050327	Rho guanine nucleotide exchange factor 5	*600888	NA
NOBOX	ENSG00000106410	NOBOX oogenesis homeobox	*610934	Premature ovarian failure 5
TPK1	ENSG00000196511	thiamin pyrophosphokinase 1	*606370	Thiamine metabolism dysfunction syndrome 5 (episodic encephalopathy type)
MicroRNA genes (n = 6)
MIR3654	ENSG00000284135	microRNA 3654	NA	NA
MIR6133	ENSG00000276137	microRNA 6133	NA	NA
MIR6509	ENSG00000277138	microRNA 6509	NA	NA
MIR490	ENSG00000207597	microRNA 490	NA	NA
MIR4468	ENSG00000284028	microRNA 4468	NA	NA
MIR6892	ENSG00000278449	microRNA 6892	NA	NA
Antisense RNA genes (n = 7)
CREB3L2-AS1	ENSG00000237243	CREB3L2 antisense RNA 1	NA	NA
NDUFB2-AS1	ENSG00000240889	NDUFB2 antisense RNA 1	NA	NA
WEE2-AS1	ENSG00000228775	WEE2 antisense RNA 1	NA	NA
FAM131B-AS1	ENSG00000272619	FAM131B antisense RNA 1	NA	NA
EPHA1-AS1	ENSG00000229153	EPHA1 antisense RNA 1	NA	NA
ARHGEF35-AS1	ENSG00000244198	ARHGEF35 antisense RNA 1	NA	NA
OR2A1-AS1	ENSG00000244479	OR2A1 antisense RNA 1	NA	NA
Pseudogenes (n=85)
Genes located within the 17p13.3 duplication in P142
Protein coding genes (n=12)
NXN	ENSG00000167693	nucleoredoxin	*612895	Robinow syndrome, autosomal recessive 2
TIMM22	ENSG00000177370	translocase of inner mitochondrial membrane 22	*607251	?Combined oxidative phosphorylation deficiency 43
ABR	ENSG00000159842	ABR activator of RhoGEF and GTPase	*600365	NA
BHLHA9	ENSG00000205899	basic helix-loop-helix family member a9	*615416	?Camptosynpolydactyly, complex; Syndactyly, mesoaxial synostotic, with phalangeal reduction
TRARG1	ENSG00000184811	trafficking regulator of GLUT4 (SLC2A4) 1	*612211	NA
YWHAE	ENSG00000108953	tyrosine 3-monooxygenase/tryptophan 5-monooxygenase activation protein epsilon	*605066	NA
CRK	ENSG00000167193	CRK proto-oncogene, adaptor protein	*164762	NA
MYO1C	ENSG00000197879	myosin IC	*606538	NA
INPP5K	ENSG00000132376	inositol polyphosphate-5-phosphatase K	*607875	Muscular dystrophy, congenital, with cataracts and intellectual disability
PITPNA	ENSG00000174238	phosphatidylinositol transfer protein alpha	*600174	NA
SLC43A2	ENSG00000167703	solute carrier family 43 member 2	*610791	NA
SCARF1	ENSG00000074660	scavenger receptor class F member 1	*607873	NA
MicroRNA gene (n=1)
MIR3183	ENSG00000264429	microRNA 3183	NA	NA
Antisense RNA gene (n=1)
PITPNA-AS1	ENSG00000236618	PITPNA antisense RNA 1	NA	NA
Pseudogene (n=1)
RN7SL105P	ENSG00000243704	RNA, 7SL, cytoplasmic 105, pseudogene	NA	NA
Genes located within the 18q21.32-q23 deletion in P143
Protein coding genes (n=56)
PIGN	ENSG00000197563	phosphatidylinositol glycan anchor biosynthesis class N	* 606097	Multiple congenital anomalies-hypotonia-seizures syndrome 1
RELCH	ENSG00000134444	RAB11 binding and LisH domain, coiled-coil and HEAT repeat containing	* 618001	NA
TNFRSF11A	ENSG00000141655	TNF receptor superfamily member 11a	* 603499	Osteolysis, familial expansile; Osteopetrosis, autosomal recessive 7; {Paget disease of bone 2, early-onset}
ZCCHC2	ENSG00000141664	zinc finger CCHC-type containing 2	NA	NA
PHLPP1	ENSG00000081913	PH domain and leucine rich repeat protein phosphatase 1	* 609396	NA
BCL2	ENSG00000171791	BCL2 apoptosis regulator	* 151430	Leukemia/lymphoma, B-cell, 2
KDSR	ENSG00000119537	3-ketodihydrosphingosine reductase	* 136440	Erythrokeratodermia variabilis et progressiva 4
VPS4B	ENSG00000119541	vacuolar protein sorting 4 homolog B	* 609983	NA
SERPINB5	ENSG00000206075	serpin family B member 5	* 154790	NA
SERPINB12	ENSG00000166634	serpin family B member 12	* 615662	NA
SERPINB13	ENSG00000197641	serpin family B member 13	* 604445	NA
SERPINB4	ENSG00000206073	serpin family B member 4	* 600518	NA
SERPINB11	ENSG00000206072	serpin family B member 11	* 615682	NA
SERPINB3	ENSG00000057149	serpin family B member 3	* 600517	NA
SERPINB7	ENSG00000166396	serpin family B member 7	* 603357	Palmoplantar keratoderma, Nagashima type
SERPINB2	ENSG00000197632	serpin family B member 2	* 173390	NA
SERPINB10	ENSG00000242550	serpin family B member 10	* 602058	NA
HMSD	ENSG00000221887	histocompatibility minor serpin domain containing	* 612086	NA
SERPINB8	ENSG00000166401	serpin family B member 8	* 601697	Peeling skin syndrome 5
CDH7	ENSG00000081138	cadherin 7	* 605806	NA
CDH19	ENSG00000071991	cadherin 19	* 603016	NA
DSEL	ENSG00000171451	dermatan sulfate epimerase like	* 611125	NA
TMX3	ENSG00000166479	thioredoxin related transmembrane protein 3	* 616102	NA
CCDC102B	ENSG00000150636	coiled-coil domain containing 102B	NA	NA
DOK6	ENSG00000206052	docking protein 6	* 611402	NA
CD226	ENSG00000150637	CD226 molecule	* 605397	NA
RTTN	ENSG00000176225	rotatin	NA	Microcephaly, short stature, and polymicrogyria with seizures
SOCS6	ENSG00000170677	suppressor of cytokine signaling 6	* 605118	NA
CBLN2	ENSG00000141668	cerebellin 2 precursor	* 600433	NA
NETO1	ENSG00000166342	neuropilin and tolloid like 1	* 607973	NA
FBXO15	ENSG00000141665	F-box protein 15	* 609093	NA
TIMM21	ENSG00000075336	translocase of inner mitochondrial membrane 21	* 615180	NA
CYB5A	ENSG00000166347	cytochrome b5 type A	* 613218	Methemoglobinemia and ambiguous genitalia
C18orf63	ENSG00000206043	chromosome 18 open reading frame 63	NA	NA
DIPK1C	ENSG00000187773	divergent protein kinase domain 1C	* 614544	NA
CNDP2	ENSG00000133313	carnosine dipeptidase 2	* 169800	NA
CNDP1	ENSG00000150656	carnosine dipeptidase 1	* 609064	NA
ZNF407	ENSG00000215421	zinc finger protein 407	* 615894	SIMHA syndrome
ZADH2	ENSG00000180011	zinc binding alcohol dehydrogenase domain containing 2	NA	NA
TSHZ1	ENSG00000179981	teashirt zinc finger homeobox 1	* 614427	Aural atresia, congenital
SMIM21	ENSG00000206026	small integral membrane protein 21	NA	NA
ZNF516	ENSG00000101493	zinc finger protein 516	* 615114	NA
ZNF236	ENSG00000130856	zinc finger protein 236	* 604760	NA
MBP	ENSG00000197971	myelin basic protein	* 159430	NA
GALR1	ENSG00000166573	galanin receptor 1	* 600377	NA
SALL3	ENSG00000256463	spalt like transcription factor 3	* 605079	NA
ATP9B	ENSG00000166377	ATPase phospholipid transporting 9B (putative)	* 614446	NA
NFATC1	ENSG00000131196	nuclear factor of activated T cells 1	* 600489	NA
CTDP1	ENSG00000133313	CTD phosphatase subunit 1	* 169800	Congenital cataracts, facial dysmorphism, and neuropathy
KCNG2	ENSG00000178342	potassium voltage-gated channel modifier subfamily G member 2	* 605696	NA
SLC66A2	ENSG00000122490	solute carrier family 66 member 2	NA	NA
HSBP1L1	ENSG00000226742	heat shock factor binding protein 1 like 1	NA	NA
TXNL4A	ENSG00000141759	thioredoxin like 4A	* 611595	Burn-McKeown syndrome
RBFA	ENSG00000101546	ribosome binding factor A	NA	NA
ADNP2	ENSG00000101544	ADNP homeobox 2	* 617422	NA
PARD6G	ENSG00000178184	par-6 family cell polarity regulator gamma	* 608976	NA
Long non-protein coding RNA genes (n=20)
LINC01924	ENSG00000267134	long intergenic non-protein coding RNA 1924	NA	NA
LINC00305	ENSG00000179676	long intergenic non-protein coding RNA 305	* 617489	NA
LINC01538	ENSG00000266952	long intergenic non-protein coding RNA 1538	NA	NA
LINC01916	ENSG00000264232	long intergenic non-protein coding RNA 1916	NA	NA
LINC01903	ENSG00000265555	long intergenic non-protein coding RNA 1903	NA	NA
LINC01912	ENSG00000264699	long intergenic non-protein coding RNA 1912	NA	NA
LINC01909	ENSG00000266258	long intergenic non-protein coding RNA 1909	NA	NA
LINC01910	ENSG00000266278	long intergenic non-protein coding RNA 1910	NA	NA
LINC01541	ENSG00000260676	long intergenic non-protein coding RNA 1541	NA	NA
LINC01899	ENSG00000265352	long intergenic non-protein coding RNA 1899	NA	NA
LINC02864	ENSG00000263711	long intergenic non-protein coding RNA 2864	NA	NA
LINC02582	ENSG00000261780	long intergenic non-protein coding RNA 2582	NA	NA
LINC01922	ENSG00000259779	long intergenic non-protein coding RNA 1922	NA	NA
LINC01898	ENSG00000261194	long intergenic non-protein coding RNA 1898	NA	NA
LINC01893	ENSG00000264260	long intergenic non-protein coding RNA 1893	NA	NA
LINC00683	ENSG00000266256	long intergenic non-protein coding RNA 683	NA	NA
LINC01927	ENSG00000266312	long intergenic non-protein coding RNA 1927	NA	NA
LINC01879	ENSG00000276397	long intergenic non-protein coding RNA 1879	NA	NA
LINC01029	ENSG00000265843	long intergenic non-protein coding RNA 1029	NA	NA
LINC01896	ENSG00000263146	long intergenic non-protein coding RNA 1896	NA	NA
lncRNA gene (n=1)
LIVAR	ENSG00000266304	liver cell viability associated lncRNA	NA	NA
MicroRNA genes (n=2)
MIR5011	ENSG00000263354	microRNA 5011	NA	NA
MIR548AV	ENSG00000263750	microRNA 548av	NA	NA
Antisense RNA genes (n=4)
DSEL-AS1	ENSG00000265533	DSEL antisense RNA 1	NA	NA
ZNF407-AS1	ENSG00000264247	ZNF407 antisense RNA 1	NA	NA
ZNF516-AS1	ENSG00000265778	ZNF516 antisense RNA 1	NA	NA
PARD6G-AS1	ENSG00000267270	PARD6G antisense RNA 1	NA	NA
Divergent transcript (n=4)
KDSR-DT	ENSG00000267390	KDSR divergent transcript	NA	NA
NETO1-DT	ENSG00000263958	NETO1 divergent transcript	NA	NA
ZNF516-DT	ENSG00000275763	ZNF516 divergent transcript	NA	NA
ZNF236-DT	ENSG00000264278	ZNF236 divergent transcript	NA	NA
Pseudogenes (n=30)
Other genes (n=2)
GTSCR1	ENSG00000263417	Gilles de la Tourette syndrome chromosome region, candidate 1	NA	NA
RBFADN	ENSG00000261126	RBFA downstream neighbor	NA	NA
Note: *previously published (Sowińska-Seidler et al.. 2018); **previously published (Bukowska-Olech et al. 2020)
References
Bukowska-Olech E, Dmitrzak-Węglarz M, Larysz D, Wojciechowicz B, Simon D, Walczak-Sztulpa J, Jamsheer A. 2020. Compound craniosynostosis, intellectual disability, and Noonan-like facial dysmorphism associated with 7q32.3-q35 deletion.Birth Defects Res. 112(10):740-748. doi: 10.1002/bdr2.1744
Sowińska-Seidler A, Olech EM, Socha M, Larysz D, Jamsheer A. 2018. Novel 1q22-q23.1 duplication in a patient with lambdoid and metopic craniosynostosis, muscular hypotonia, and psychomotor retardation. J Appl Genet. 59(3):281-289. doi: 10.1007/s13353-018-0447-4.
